# Supplementary material for: Orthosteric- versus allosteric-dependent activation of the GABAA receptor requires numerically distinct subunit level rearrangements
Source: Sci Rep. 2017 Aug 10;7:7770. doi: 10.1038/s41598-017-08031-9 (PMC5552871; doi:10.1038/s41598-017-08031-9)
Supplement: Supplementary file 1 — Supplementary Information [file 41598_2017_8031_MOESM1_ESM.xls]

## Sheet: Simulation for IWSI
Simulation Procedures
								rI307S/W328I
							Experimental DATA
							Ex. PB	I4AA			ZAPA			PENTOBARBITAL (PB)
							Mutant:Wildtype	I4AA/ GABA	Standard Error	n	ZAPA/ GABA	Standard Error	n	PB/ GABA	Standard Error	n
							Rho1	0.0459901	0.00318277	18	0.043471	0.00487332	18	0.0171817	0.00471452	6
							IWSI	0.98154	0.00835815	5	0.977106	0.0114743	3	0.942999	0.00801164	4
							6:1	0.871611	0.00308805	4	0.872931	0.0100888	3	0.467879	0.0209105	5
							5:2	0.767512	0.0174977	5	0.747274	0.0372497	4	0.246382	0.021731	4
							4:3	0.564435	0.0298733	5	0.518096	0.0208291	3	0.109524	0.00507288	5
							3:4	0.387488	0.0180114	7	0.381141	0.0189993	4	0.0405313	0.00647063	7
							2:5	0.20789	0.00979837	5	0.21215	0.0293694	3	0.0190697	0.00363395	7
							1:6	0.13273	0.0144487	5	0.122608	0.0218578	3	0.0166788	0.00395436	5
							Relative Expression at Equal Injection
											Maximal currents	n	GABA Maximal	Relative Max to Wt
										IWSI	275.91 ± 27.56	23	275.9	0.931277
										Wt	296.26 ± 31.76	19	296.26	1
							Determination of the fraction of the receptor sub-populations containing all wildtype, all mutant, and chimeric receptors with 4,3,2, and 1 mutated subunit within each ratio using Binomial Equation
								Mutant (M): Wildtype (W)	5M (0W)	4M (1W)	3M (2W)	2M (3W)	1M (4W)	0M (5W)
								6:1	0.462664	0.385554	0.128518	0.0214196	0.00178497	5.9499e-05
								5:2	0.185934	0.371869	0.297495	0.118998	0.0237996	0.00190397
								4:3	0.060927	0.228476	0.342714	0.257036	0.0963884	0.0144583
								3:4	0.0144583	0.0963884	0.257036	0.342714	0.228476	0.060927
								2:5	0.00190397	0.0237996	0.118998	0.297495	0.371869	0.185934
								1:6	5.9499e-05	0.00178497	0.0214196	0.128518	0.385554	0.462664
Simulation steps for I4AA (rI307S/W328I) Direct Activation									Simulation steps for ZAPA (rI307S/W328I) Direct Activation									Simulation steps for Pentobarbital (rI307S/W328I) Direct Activation
Experimental DATA - Relative Maximum for I4AA									Experimental DATA - Relative Maximum for ZAPA									Experimental DATA - Relative Maximum for Pentobarbital (PB)
			I4AA/GABA	Standard Error								ZAPA/GABA	Standard Error								Ex. PB	PB/GABA		Standard Error
		Rho1	0.0459901	0.00318277							Rho1	0.043471	0.00487332								Rho1	0.0171817		0.00471452
		IWSI	0.98154	0.00835815							IWSI	0.977106	0.0114743								IWSI	0.942999		0.00801164
	MUTANT LIKE			WILDTYPE LIKE						MUTANT LIKE			WILDTYPE LIKE						MUTANT LIKE					WILDTYPE LIKE
	0.98154	0.98-(0.98*0.1)	0.88-(0.88*0.1)	0.050+(0.050*0.1)	0.045+(0.045*0.1)	0.0459901				0.977106	0.97-(0.97*0.1)	0.87-(0.87*0.1)	0.047+(0.047*0.1)	0.043+(0.043*0.1)	0.043471				0.942999		0.94-(0.94*0.1)	0.84-(0.84*0.1)		0.018+(0.018*0.1)	0.017+(0.017*0.1)	0.0171817
Assignment of mutant- or wildtype like activity	0.98154	0.883386	0.795047	0.055648	0.0505891	0.0459901			Assignment of mutant- or wildtype like activity	0.977106	0.879396	0.791456	0.0525999	0.0478181	0.043471			Assignment of mutant- or wildtype like activity	0.942999		0.848699	0.763829		0.0207899	0.0188999	0.0171817
Mutant (M): Wildtype (W)	5M (0W)	4M (1W)	3M (2W)	2M (3W)	1M (4W)	0M (5W)	SUMMATION OF ACTIVITIES FOR ALL RECEPTOR SUB-POPULATIONS		Mutant (M): Wildtype (W)	5M (0W)	4M (1W)	3M (2W)	2M (3W)	1M (4W)	0M (5W)	SUMMATION OF ACTIVITIES FOR ALL RECEPTOR SUB-POPULATIONS		Mutant (M): Wildtype (W)	5M (0W)		4M (1W)	3M (2W)		2M (3W)	1M (4W)	0M (5W)	SUMMATION OF ACTIVITIES FOR ALL RECEPTOR SUB-POPULATIONS
6:1	0.454123	0.340593	0.102178	0.00119196	9.03e-05	2.73636e-06	0.898179		6:1	0.452072	0.339054	0.101716	0.00112667	8.53538e-05	2.58648e-06	0.894057		6:1	0.436292		0.327219	0.0981657		0.000445312	3.37358e-05	1.0223e-06	0.862156
5:2	0.182502	0.328504	0.236523	0.006622	0.001204	8.75636e-05	0.755442		5:2	0.181678	0.32702	0.235454	0.00625928	0.00113805	8.27674e-05	0.751632		5:2	0.175336		0.315605	0.227235		0.00247396	0.00044981	3.27135e-05	0.721132
4:3	0.0598023	0.201833	0.272474	0.0143035	0.0048762	0.000664936	0.553954		4:3	0.0595321	0.200921	0.271243	0.01352	0.00460911	0.000628515	0.550454		4:3	0.0574541		0.193907	0.261775		0.00534374	0.00182173	0.000248418	0.520551
3:4	0.0141914	0.0851481	0.204356	0.0190714	0.0115584	0.00280204	0.337127		3:4	0.0141273	0.0847635	0.203433	0.0180267	0.0109253	0.00264856	0.333924		3:4	0.0136341		0.0818047	0.196331		0.00712499	0.00431818	0.00104683	0.30426
2:5	0.00186882	0.0210242	0.094609	0.016555	0.0188125	0.00855114	0.161421		2:5	0.00186038	0.0209293	0.0941817	0.0156482	0.0177821	0.00808275	0.158484		2:5	0.00179544		0.0201987	0.0908941		0.00618489	0.00702828	0.00319467	0.129296
1:6	5.84006e-05	0.00157682	0.0170296	0.00715176	0.0195048	0.021278	0.0665994		1:6	5.81369e-05	0.0015697	0.0169527	0.00676002	0.0184364	0.0201125	0.0638895		1:6	5.61075e-05		0.0015149	0.0163609		0.00267187	0.00728692	0.00794937	0.0358401
	MUTANT LIKE		WILDTYPE LIKE							MUTANT LIKE		WILDTYPE LIKE							MUTANT LIKE			WILDTYPE LIKE
	0.98154	0.98-(0.98*0.1)	0.056+(0.056*0.1)	0.050+(0.050*0.1)	0.045+(0.045*0.1)	0.0459901				0.977106	0.97-(0.97*0.1)	0.052+(0.052*0.1)	0.047+(0.047*0.1)	0.043+(0.043*0.1)	0.043471				0.942999		0.94-(0.94*0.1)	0.021+(0.021*0.1)		0.018+(0.018*0.1)	0.017+(0.017*0.1)	0.0171817
Assignment of mutant- or wildtype like activity	0.98154	0.883386	0.0612128	0.055648	0.0505891	0.0459901			Assignment of mutant- or wildtype like activity	0.977106	0.879396	0.0578599	0.0525999	0.0478181	0.043471			Assignment of mutant- or wildtype like activity	0.942999		0.848699	0.0228689		0.0207899	0.0188999	0.0171817
Mutant (M): Wildtype (W)	5M (0W)	4M (1W)	3M (2W)	2M (3W)	1M (4W)	0M (5W)	SUMMATION OF ACTIVITIES FOR ALL RECEPTOR SUB-POPULATIONS		Mutant (M): Wildtype (W)	5M (0W)	4M (1W)	3M (2W)	2M (3W)	1M (4W)	0M (5W)	SUMMATION OF ACTIVITIES FOR ALL RECEPTOR SUB-POPULATIONS		Mutant (M): Wildtype (W)	5M (0W)		4M (1W)	3M (2W)		2M (3W)	1M (4W)	0M (5W)	SUMMATION OF ACTIVITIES FOR ALL RECEPTOR SUB-POPULATIONS
6:1	0.454123	0.340593	0.00786694	0.00119196	9.03e-05	2.73636e-06	0.803868		6:1	0.452072	0.339054	0.00743603	0.00112667	8.53538e-05	2.58648e-06	0.799777		6:1	0.436292		0.327219	0.00293906		0.000445312	3.37358e-05	1.0223e-06	0.76693
5:2	0.182502	0.328504	0.0182105	0.006622	0.001204	8.75636e-05	0.53713		5:2	0.181678	0.32702	0.017213	0.00625928	0.00113805	8.27674e-05	0.533391		5:2	0.175336		0.315605	0.00680338		0.00247396	0.00044981	3.27135e-05	0.5007
4:3	0.0598023	0.201833	0.0209785	0.0143035	0.0048762	0.000664936	0.302458		4:3	0.0595321	0.200921	0.0198294	0.01352	0.00460911	0.000628515	0.29904		4:3	0.0574541		0.193907	0.00783749		0.00534374	0.00182173	0.000248418	0.266613
3:4	0.0141914	0.0851481	0.0157339	0.0190714	0.0115584	0.00280204	0.148505		3:4	0.0141273	0.0847635	0.0148721	0.0180267	0.0109253	0.00264856	0.145363		3:4	0.0136341		0.0818047	0.00587812		0.00712499	0.00431818	0.00104683	0.113807
2:5	0.00186882	0.0210242	0.0072842	0.016555	0.0188125	0.00855114	0.0740959		2:5	0.00186038	0.0209293	0.00688521	0.0156482	0.0177821	0.00808275	0.0711879		2:5	0.00179544		0.0201987	0.00272135		0.00618489	0.00702828	0.00319467	0.0411233
1:6	5.84006e-05	0.00157682	0.00131116	0.00715176	0.0195048	0.021278	0.0508809		1:6	5.81369e-05	0.0015697	0.00123934	0.00676002	0.0184364	0.0201125	0.0481761		1:6	5.61075e-05		0.0015149	0.000489843		0.00267187	0.00728692	0.00794937	0.019969
	MUTANT LIKE	WILDTYPE LIKE								MUTANT LIKE	WILDTYPE LIKE								MUTANT LIKE		WILDTYPE LIKE
	0.98154	0.061+(0.061*0.1)	0.056+(0.056*0.1)	0.050+(0.050*0.1)	0.045+(0.045*0.1)	0.0459901				0.977106	0.057+(0.057*0.1)	0.052+(0.052*0.1)	0.047+(0.047*0.1)	0.043+(0.043*0.1)	0.043471				0.942999		0.023+(0.023*0.1)	0.021+(0.021*0.1)		0.018+(0.018*0.1)	0.017+(0.017*0.1)	0.0171817
Assignment of mutant- or wildtype like activity	0.98154	0.0673341	0.0612128	0.055648	0.0505891	0.0459901			Assignment of mutant- or wildtype like activity	0.977106	0.0636459	0.0578599	0.0525999	0.0478181	0.043471			Assignment of mutant- or wildtype like activity	0.942999		0.0251558	0.0228689		0.0207899	0.0188999	0.0171817
Mutant (M): Wildtype (W)	5M (0W)	4M (1W)	3M (2W)	2M (3W)	1M (4W)	0M (5W)	SUMMATION OF ACTIVITIES FOR ALL RECEPTOR SUB-POPULATIONS		Mutant (M): Wildtype (W)	5M (0W)	4M (1W)	3M (2W)	2M (3W)	1M (4W)	0M (5W)	SUMMATION OF ACTIVITIES FOR ALL RECEPTOR SUB-POPULATIONS		Mutant (M): Wildtype (W)	5M (0W)		4M (1W)	3M (2W)		2M (3W)	1M (4W)	0M (5W)	SUMMATION OF ACTIVITIES FOR ALL RECEPTOR SUB-POPULATIONS
6:1	0.454123	0.0259609	0.00786694	0.00119196	9.03e-05	2.73636e-06	0.489236		6:1	0.452072	0.0245389	0.00743603	0.00112667	8.53538e-05	2.58648e-06	0.485262		6:1	0.436292		0.00969889	0.00293906		0.000445312	3.37358e-05	1.0223e-06	0.44941
5:2	0.182502	0.0250394	0.0182105	0.006622	0.001204	8.75636e-05	0.233665		5:2	0.181678	0.0236679	0.017213	0.00625928	0.00113805	8.27674e-05	0.230039		5:2	0.175336		0.00935464	0.00680338		0.00247396	0.00044981	3.27135e-05	0.19445
4:3	0.0598023	0.0153842	0.0209785	0.0143035	0.0048762	0.000664936	0.11601		4:3	0.0595321	0.0145416	0.0198294	0.01352	0.00460911	0.000628515	0.112661		4:3	0.0574541		0.00574749	0.00783749		0.00534374	0.00182173	0.000248418	0.0784529
3:4	0.0141914	0.00649022	0.0157339	0.0190714	0.0115584	0.00280204	0.0698472		3:4	0.0141273	0.00613472	0.0148721	0.0180267	0.0109253	0.00264856	0.0667346		3:4	0.0136341		0.00242472	0.00587812		0.00712499	0.00431818	0.00104683	0.034427
2:5	0.00186882	0.00160252	0.0072842	0.016555	0.0188125	0.00855114	0.0546742		2:5	0.00186038	0.00151475	0.00688521	0.0156482	0.0177821	0.00808275	0.0517733		2:5	0.00179544		0.000598697	0.00272135		0.00618489	0.00702828	0.00319467	0.0215233
1:6	5.84006e-05	0.000120189	0.00131116	0.00715176	0.0195048	0.021278	0.0494243		1:6	5.81369e-05	0.000113606	0.00123934	0.00676002	0.0184364	0.0201125	0.04672		1:6	5.61075e-05		4.49023e-05	0.000489843		0.00267187	0.00728692	0.00794937	0.018499
Simulation Values for I4AA				Experimental DATA						Simulation Values for ZAPA			Experimental DATA						Simulation Values for Pentobarbital					Experimental DATA
Mutant (M): Wildtype (W)				I4AA/ GABA	Standard Error				Mutant (M): Wildtype (W)				ZAPA/ GABA	Standard Error				Mutant (M): Wildtype (W)						PB/ GABA	Standard Error
6:1	0.489236	0.803868	0.898179	0.871611	0.00308805				6:1	0.485262	0.799777	0.894057	0.872931	0.0100888				6:1		0.44941	0.76693		0.862156	0.467879	0.0209105
5:2	0.233665	0.53713	0.755442	0.767512	0.0174977				5:2	0.230039	0.533391	0.751632	0.747274	0.0372497				5:2		0.19445	0.5007		0.721132	0.246382	0.021731
4:3	0.11601	0.302458	0.553954	0.564435	0.0298733				4:3	0.112661	0.29904	0.550454	0.518096	0.0208291				4:3		0.0784529	0.266613		0.520551	0.109524	0.00507288
3:4	0.0698472	0.148505	0.337127	0.387488	0.0180114				3:4	0.0667346	0.145363	0.333924	0.381141	0.0189993				3:4		0.034427	0.113807		0.30426	0.0405313	0.00647063
2:5	0.0546742	0.0740959	0.161421	0.20789	0.00979837				2:5	0.0517733	0.0711879	0.158484	0.21215	0.0293694				2:5		0.0215233	0.0411233		0.129296	0.0190697	0.00363395
1:6	0.0494243	0.0508809	0.0665994	0.13273	0.0144487				1:6	0.04672	0.0481761	0.0638895	0.122608	0.0218578				1:6		0.018499	0.019969		0.0358401	0.0166788	0.00395436
The boxed values are the closest fit to the experimental data									The boxed values are the closest fit to the experimental data									The boxed values are the closest fit to the experimental data

## Sheet: Simulation for IWSV
Simulation Procedures
						rI307S/W328V
						Experimental DATA
						Ex. DZ	I4AA			ZAPA			DIAZEPAM
						Mutant: Wildtype	I4AA/GABA	Standard Error	n	ZAPA/GABA	Standard Error	n	DZ300/GABA	Standard Error	n
						Rho1	0.0459901	0.00318277	18	0.043471	0.00487332	18	0.0144664	0.00455136	7
						IWSV	0.952659	0.0150212	6	0.979936	0.0222343	3	0.675149	0.0319257	9
						6:1	0.785597	0.0334887	8	0.823002	0.0171409	5	0.233588	0.0149205	9
						5:2	0.587685	0.0348711	9	0.59608	0.0542054	5	0.0649761	0.0128414	7
						4:3	0.327877	0.0443822	8	0.35017	0.0399416	4	0.0387679	0.0118933	7
						3:4	0.233823	0.0155687	8	0.23132	0.0275256	5	0.0150067	0.00440954	6
						2:5	0.147074	0.0257491	7	0.127549	0.0283503	5	0.0249791	0.00966107	7
						1:6	0.0836822	0.010881	9	0.072582	0.00694302	5	0.021352	0.00693393	7
						Relative Expression Assembly
									Maximal currents	n	GABA Maximal	Relative Max to Wt
								IWSV	128.2 ± 15.33	25	128.2	0.432728
								Wt	296.26 ± 31.76	19	296.26	1
						Corrected for relative expression (Simulations presented in Fig. 3)
						Determination of the fraction of the receptor sub-populations containing all wildtype, all mutant, and chimeric receptors with 4,3,2, and 1 mutated subunit within each ratio using Binomial Equation
							Mutant (M): Wildtype (W)	5M (0W)	4M (1W)	3M (2W)	2M (3W)	1M (4W)	0M (5W)
							6:1	0.462664	0.385554	0.128518	0.0214196	0.00178497	5.9499e-05
							5:2	0.185934	0.371869	0.297495	0.118998	0.0237996	0.00190397
							4:3	0.060927	0.228476	0.342714	0.257036	0.0963884	0.0144583
							3:4	0.0144583	0.0963884	0.257036	0.342714	0.228476	0.060927
							2:5	0.00190397	0.0237996	0.118998	0.297495	0.371869	0.185934
							1:6	5.9499e-05	0.00178497	0.0214196	0.128518	0.385554	0.462664
							Correction for relative expression of rI307S/W328V	0.432728	0.476001	0.523601	0.81	0.9	1
							Mutant (M): Wildtype (W)	5M (0W)	4M (1W)	3M (2W)	2M (3W)	1M (4W)	0M (5W)	Summation
							6:1	0.200208	0.183524	0.0672921	0.0173499	0.00160647	5.9499e-05	0.47004
							5:2	0.080459	0.17701	0.155769	0.0963884	0.0214196	0.00190397	0.53295
							4:3	0.0263648	0.108755	0.179446	0.208199	0.0867496	0.0144583	0.623972
							3:4	0.00625649	0.045881	0.134584	0.277599	0.205629	0.060927	0.730876
							2:5	0.000823901	0.0113286	0.0623075	0.240971	0.334682	0.185934	0.836047
							1:6	2.57469e-05	0.000849647	0.0112153	0.104099	0.346998	0.462664	0.925853
							Correction: Normalised to Summation rI307S/W328V
							Mutant (M): Wildtype (W)	5M (0W)	4M (1W)	3M (2W)	2M (3W)	1M (4W)	0M (5W)
							6:1	0.425938	0.390443	0.143163	0.0369116	0.00341774	0.000126583
							5:2	0.150969	0.332132	0.292277	0.180858	0.0401908	0.00357251
							4:3	0.0422532	0.174294	0.287586	0.333667	0.139028	0.0231713
							3:4	0.00856027	0.0627753	0.184141	0.379816	0.281345	0.0833616
							2:5	0.000985471	0.0135502	0.0745262	0.288226	0.400315	0.222397
							1:6	2.78088e-05	0.000917692	0.0121135	0.112436	0.374788	0.499717
Simulation steps for I4AA (rI307S/W328V) Direct Activation									Simulation steps for ZAPA (rI307S/W328V) Direct Activation									Simulation steps for Diazepam (rI307S/W328V) Direct Activation
Experimental DATA - Relative Maximum for I4AA									Experimental DATA - Relative Maximum for ZAPA									Experimental DATA - Relative Maximum for Diazepam
		I4AA/ GABA	Standard Error								ZAPA/ GABA	Standard Error
																					DZ300/ GABA	Standard Error
	Rho1	0.0459901	0.00318277							Rho1	0.043471	0.00487332								Rho1	0.0144664	0.00455136
	IWSV	0.952659	0.0150212							IWSV	0.979936	0.0222343								IWSV	0.675149	0.0319257
	MUTANT LIKE			WILDTYPE LIKE						MUTANT LIKE			WILDTYPE LIKE						MUTANT LIKE			WILDTYPE LIKE
	0.952659	0.95-(0.95*0.1)	0.85-(0.85*0.1)	0.050+(0.050*0.1)	0.045+(0.045*0.1)	0.0459901				0.979936	0.97-(0.97*0.1)	0.88-(0.88*0.1)	0.047+(0.047*0.1)	0.043+(0.043*0.1)	0.043471				0.0319257	0.67-(0.67*0.1)	0.60-(0.60*0.1)	0.015+(0.015*0.1)	0.14+(0.014*0.1)	0.00455136
Assignment of mutant- or wildtype like activity	0.952659	0.857393	0.771654	0.055648	0.0505891	0.0459901			Assignment of mutant- or wildtype like activity	0.979936	0.881942	0.793748	0.0525999	0.0478181	0.043471			Assignment of mutant- or wildtype like activity	0.675149	0.607634	0.546871	0.0175043	0.015913	0.0144664
Mutant (M): Wildtype (W)	5M (0W)	4M (1W)	3M (2W)	2M (3W)	1M (4W)	0M (5W)	SUMMATION OF ACTIVITIES FOR ALL RECEPTOR SUB-POPULATIONS		Mutant (M): Wildtype (W)	5M (0W)	4M (1W)	3M (2W)	2M (3W)	1M (4W)	0M (5W)	SUMMATION OF ACTIVITIES FOR ALL RECEPTOR SUB-POPULATIONS		Mutant (M): Wildtype (W)	5M (0W)	4M (1W)	3M (2W)	2M (3W)	1M (4W)	0M (5W)	SUMMATION OF ACTIVITIES FOR ALL RECEPTOR SUB-POPULATIONS
6:1	0.405774	0.334764	0.110472	0.00205406	0.0001729	5.82156e-06	0.853242		6:1	0.417392	0.344348	0.113635	0.00194155	0.00016343	5.50268e-06	0.877486		6:1	0.287572	0.237247	0.0782914	0.000646112	5.43866e-05	1.8312e-06	0.603812
5:2	0.143822	0.284768	0.225536	0.0100644	0.00203321	0.0001643	0.666389		5:2	0.14794	0.292922	0.231994	0.00951313	0.00192184	0.000155301	0.684446		5:2	0.101927	0.201815	0.159837	0.0031658	0.000639556	5.16813e-05	0.467436
4:3	0.0402529	0.149439	0.221917	0.0185679	0.0070333	0.00106565	0.438275		4:3	0.0414054	0.153718	0.228271	0.0175509	0.00664805	0.00100728	0.4486		4:3	0.0285272	0.105907	0.157272	0.00584062	0.00221235	0.000335205	0.300095
3:4	0.00815502	0.0538231	0.142093	0.021136	0.014233	0.00383381	0.243274		3:4	0.00838851	0.0553642	0.146161	0.0199783	0.0134534	0.00362381	0.24697		3:4	0.00577946	0.0381444	0.100701	0.00664843	0.00447706	0.00120594	0.156957
2:5	0.000938818	0.0116179	0.0575085	0.0160392	0.0202515	0.0102281	0.116584		2:5	0.000965698	0.0119505	0.0591551	0.0151607	0.0191423	0.00966781	0.116042		2:5	0.00066534	0.00823358	0.0407562	0.00504521	0.00637021	0.00321728	0.0642878
1:6	2.64923e-05	0.000786823	0.00934745	0.00625685	0.0189602	0.022982	0.0583598		1:6	2.72509e-05	0.000809351	0.00961509	0.00591414	0.0179216	0.0217232	0.0560106		1:6	1.87751e-05	0.000557621	0.00662453	0.00196812	0.005964	0.0072291	0.0223621
	MUTANT LIKE		WILDTYPE LIKE							MUTANT LIKE		WILDTYPE LIKE							MUTANT LIKE		WILDTYPE LIKE
	0.952659	0.95-(0.95*0.1)	0.056+(0.056*0.1)	0.050+(0.050*0.1)	0.045+(0.045*0.1)	0.0459901				0.979936	0.97-(0.97*0.1)	0.053+(0.053*0.1)	0.047+(0.047*0.1)	0.043+(0.043*0.1)	0.043471				0.675149	0.67-(0.67*0.1)	0.018+(0.018*0.1)	0.015+(0.015*0.1)	0.14+(0.014*0.1)	0.0144664
Assignment of mutant- or wildtype like activity	0.952659	0.857393	0.0612128	0.055648	0.0505891	0.0459901			Assignment of mutant- or wildtype like activity	0.979936	0.881942	0.0578599	0.0525999	0.0478181	0.043471			Assignment of mutant- or wildtype like activity	0.675149	0.607634	0.0192548	0.0175043	0.015913	0.0144664
Mutant (M): Wildtype (W)	5M (0W)	4M (1W)	3M (2W)	2M (3W)	1M (4W)	0M (5W)	SUMMATION OF ACTIVITIES FOR ALL RECEPTOR SUB-POPULATIONS		Mutant (M): Wildtype (W)	5M (0W)	4M (1W)	3M (2W)	2M (3W)	1M (4W)	0M (5W)	SUMMATION OF ACTIVITIES FOR ALL RECEPTOR SUB-POPULATIONS		Mutant (M): Wildtype (W)	5M (0W)	4M (1W)	3M (2W)	2M (3W)	1M (4W)	0M (5W)	SUMMATION OF ACTIVITIES FOR ALL RECEPTOR SUB-POPULATIONS
6:1	0.405774	0.334764	0.00876338	0.00205406	0.0001729	5.82156e-06	0.751534		6:1	0.417392	0.344348	0.00828337	0.00194155	0.00016343	5.50268e-06	0.772134		6:1	0.287572	0.237247	0.00275656	0.000646112	5.43866e-05	1.8312e-06	0.528277
5:2	0.143822	0.284768	0.0178911	0.0100644	0.00203321	0.0001643	0.458743		5:2	0.14794	0.292922	0.0169111	0.00951313	0.00192184	0.000155301	0.469363		5:2	0.101927	0.201815	0.00562771	0.0031658	0.000639556	5.16813e-05	0.313226
4:3	0.0402529	0.149439	0.0176039	0.0185679	0.0070333	0.00106565	0.233963		4:3	0.0414054	0.153718	0.0166397	0.0175509	0.00664805	0.00100728	0.236969		4:3	0.0285272	0.105907	0.00553739	0.00584062	0.00221235	0.000335205	0.14836
3:4	0.00815502	0.0538231	0.0112718	0.021136	0.014233	0.00383381	0.112453		3:4	0.00838851	0.0553642	0.0106544	0.0199783	0.0134534	0.00362381	0.111463		3:4	0.00577946	0.0381444	0.00354559	0.00664843	0.00447706	0.00120594	0.0598009
2:5	0.000938818	0.0116179	0.00456196	0.0160392	0.0202515	0.0102281	0.0636375		2:5	0.000965698	0.0119505	0.00431208	0.0151607	0.0191423	0.00966781	0.0611991		2:5	0.00066534	0.00823358	0.00143498	0.00504521	0.00637021	0.00321728	0.0249666
1:6	2.64923e-05	0.000786823	0.000741503	0.00625685	0.0189602	0.022982	0.0497538		1:6	2.72509e-05	0.000809351	0.000700887	0.00591414	0.0179216	0.0217232	0.0470964		1:6	1.87751e-05	0.000557621	0.000233243	0.00196812	0.005964	0.0072291	0.0159709
	MUTANT LIKE	WILDTYPE LIKE								MUTANT LIKE	WILDTYPE LIKE								MUTANT LIKE	WILDTYPE LIKE
	0.952659	0.061+(0.061*0.1)	0.056+(0.056*0.1)	0.050+(0.050*0.1)	0.045+(0.045*0.1)	0.0459901				0.979936	0.058+(0.058*0.1)	0.053+(0.053*0.1)	0.047+(0.047*0.1)	0.043+(0.043*0.1)	0.043471				0.675149	0.019+(0.019*0.1)	0.018+(0.018*0.1)	0.015+(0.015*0.1)	0.14+(0.014*0.1)	0.0144664
Assignment of mutant- or wildtype like activity	0.952659	0.0673341	0.0612128	0.055648	0.0505891	0.0459901			Assignment of mutant- or wildtype like activity	0.979936	0.0636459	0.0578599	0.0525999	0.0478181	0.043471			Assignment of mutant- or wildtype like activity	0.675149	0.0211802	0.0192548	0.0175043	0.015913	0.0144664
Mutant (M): Wildtype (W)	5M (0W)	4M (1W)	3M (2W)	2M (3W)	1M (4W)	0M (5W)	SUMMATION OF ACTIVITIES FOR ALL RECEPTOR SUB-POPULATIONS		Mutant (M): Wildtype (W)	5M (0W)	4M (1W)	3M (2W)	2M (3W)	1M (4W)	0M (5W)	SUMMATION OF ACTIVITIES FOR ALL RECEPTOR SUB-POPULATIONS		Mutant (M): Wildtype (W)	5M (0W)	4M (1W)	3M (2W)	2M (3W)	1M (4W)	0M (5W)	SUMMATION OF ACTIVITIES FOR ALL RECEPTOR SUB-POPULATIONS
6:1	0.405774	0.0262901	0.00876338	0.00205406	0.0001729	5.82156e-06	0.44306		6:1	0.417392	0.0248501	0.00828337	0.00194155	0.00016343	5.50268e-06	0.452636		6:1	0.287572	0.00826968	0.00275656	0.000646112	5.43866e-05	1.8312e-06	0.2993
5:2	0.143822	0.0223638	0.0178911	0.0100644	0.00203321	0.0001643	0.196339		5:2	0.14794	0.0211389	0.0169111	0.00951313	0.00192184	0.000155301	0.19758		5:2	0.101927	0.00703464	0.00562771	0.0031658	0.000639556	5.16813e-05	0.118446
4:3	0.0402529	0.011736	0.0176039	0.0185679	0.0070333	0.00106565	0.0962596		4:3	0.0414054	0.0110931	0.0166397	0.0175509	0.00664805	0.00100728	0.0943444		4:3	0.0285272	0.0036916	0.00553739	0.00584062	0.00221235	0.000335205	0.0461444
3:4	0.00815502	0.00422692	0.0112718	0.021136	0.014233	0.00383381	0.0628565		3:4	0.00838851	0.00399539	0.0106544	0.0199783	0.0134534	0.00362381	0.0600938		3:4	0.00577946	0.0013296	0.00354559	0.00664843	0.00447706	0.00120594	0.0229861
2:5	0.000938818	0.000912392	0.00456196	0.0160392	0.0202515	0.0102281	0.052932		2:5	0.000965698	0.000862416	0.00431208	0.0151607	0.0191423	0.00966781	0.050111		2:5	0.00066534	0.000286997	0.00143498	0.00504521	0.00637021	0.00321728	0.01702
1:6	2.64923e-05	6.17919e-05	0.000741503	0.00625685	0.0189602	0.022982	0.0490288		1:6	2.72509e-05	5.84073e-05	0.000700887	0.00591414	0.0179216	0.0217232	0.0463455		1:6	1.87751e-05	1.94369e-05	0.000233243	0.00196812	0.005964	0.0072291	0.0154327
	Simulation Values for I4AA									Simulation Values for ZAPA									Simulation Values for Diazepam
Mutant (M): Wildtype (W)				Experimental DATA					Mutant (M): Wildtype (W)				Experimental DATA					Mutant (M): Wildtype (W)				Experimental DATA
				I4AA/GABA	Standard Error								ZAPA/ GABA	Standard Error								DZ300/ GABA	Standard Error
6:1	0.44306	0.751534	0.853242	0.785597	0.0334887				6:1	0.452636	0.772134	0.877486	0.823002	0.0171409				6:1	0.2993	0.528277	0.603812	0.233588	0.0149205
5:2	0.196339	0.458743	0.666389	0.587685	0.0348711				5:2	0.19758	0.469363	0.684446	0.59608	0.0542054				5:2	0.118446	0.313226	0.467436	0.0649761	0.0128414
4:3	0.0962596	0.233963	0.438275	0.327877	0.0443822				4:3	0.0943444	0.236969	0.4486	0.35017	0.0399416				4:3	0.0461444	0.14836	0.300095	0.0387679	0.0118933
3:4	0.0628565	0.112453	0.243274	0.233823	0.0155687				3:4	0.0600938	0.111463	0.24697	0.23132	0.0275256				3:4	0.0229861	0.0598009	0.156957	0.0150067	0.00440954
2:5	0.052932	0.0636375	0.116584	0.147074	0.0257491				2:5	0.050111	0.0611991	0.116042	0.127549	0.0283503				2:5	0.01702	0.0249666	0.0642878	0.0249791	0.00966107
1:6	0.0490288	0.0497538	0.0583598	0.0836822	0.010881				1:6	0.0463455	0.0470964	0.0560106	0.072582	0.00694302				1:6	0.0154327	0.0159709	0.0223621	0.021352	0.00693393
The boxed values are the closest fit to the experimental data									The boxed values are the closest fit to the experimental data									The boxed values are the closest fit to the experimental data
							Simulations with no correction for relative expression
						Determination of the fraction of the receptor sub-populations containing all wildtype, all mutant, and chimeric receptors with 4,3,2, and 1 mutated subunit within each ratio using Binomial Equation
							Mutant (M): Wildtype (W)	5M (0W)	4M (1W)	3M (2W)	2M (3W)	1M (4W)	0M (5W)
							6:1	0.462664	0.385554	0.128518	0.0214196	0.00178497	5.9499e-05
							5:2	0.185934	0.371869	0.297495	0.118998	0.0237996	0.00190397
							4:3	0.060927	0.228476	0.342714	0.257036	0.0963884	0.0144583
							3:4	0.0144583	0.0963884	0.257036	0.342714	0.228476	0.060927
							2:5	0.00190397	0.0237996	0.118998	0.297495	0.371869	0.185934
							1:6	5.9499e-05	0.00178497	0.0214196	0.128518	0.385554	0.462664
Simulation steps for I4AA (rI307S/W328V) Direct Activation									Simulation steps for ZAPA (rI307S/W328V) Direct Activation									Simulation steps for Diazepam (rI307S/W328V) Direct Activation
Relative Maximum for I4AA									Relative Maximum for ZAPA										Relative Maximum for Diazepam
		I4AA/ GABA	Standard Error								ZAPA/GABA	Standard Error									DZ300/ GABA	Standard Error
	Rho1	0.0459901	0.00318277							Rho1	0.043471	0.00487332								Rho1	0.0144664	0.00455136
	IWSV	0.952659	0.0150212							IWSV	0.979936	0.0222343								IWSV	0.675149	0.0319257
	MUTANT LIKE			WILDTYPE LIKE						MUTANT LIKE			WILDTYPE LIKE						MUTANT LIKE			WILDTYPE LIKE
	0.952659	0.95-(0.95*0.1)	0.85-(0.85*0.1)	0.050+(0.050*0.1)	0.045+(0.045*0.1)	0.0459901				0.979936	0.97-(0.97*0.1)	0.88-(0.88*0.1)	0.047+(0.047*0.1)	0.043+(0.043*0.1)	0.043471				0.0319257	0.67-(0.67*0.1)	0.60-(0.60*0.1)	0.015+(0.015*0.1)	0.14+(0.014*0.1)	0.00455136
Assignment of mutant- or wildtype like activity	0.952659	0.857393	0.771654	0.055648	0.0505891	0.0459901			Assignment of mutant- or wildtype like activity	0.979936	0.881942	0.793748	0.0525999	0.0478181	0.043471			Assignment of mutant- or wildtype like activity	0.675149	0.607634	0.546871	0.0175043	0.015913	0.0144664
Mutant (M): Wildtype (W)	5M (0W)	4M (1W)	3M (2W)	2M (3W)	1M (4W)	0M (5W)	SUMMATION OF ACTIVITIES FOR ALL RECEPTOR SUB-POPULATIONS		Mutant (M): Wildtype (W)	5M (0W)	4M (1W)	3M (2W)	2M (3W)	1M (4W)	0M (5W)	SUMMATION OF ACTIVITIES FOR ALL RECEPTOR SUB-POPULATIONS		Mutant (M): Wildtype (W)	5M (0W)	4M (1W)	3M (2W)	2M (3W)	1M (4W)	0M (5W)	SUMMATION OF ACTIVITIES FOR ALL RECEPTOR SUB-POPULATIONS
6:1	0.440761	0.330571	0.0991713	0.00119196	9.03e-05	2.73636e-06	0.871789		6:1	0.453381	0.340036	0.102011	0.00112667	8.53538e-05	2.58648e-06	0.896643		6:1	0.312367	0.234275	0.0702826	0.000374936	2.84043e-05	8.60735e-07	0.61733
5:2	0.177132	0.318838	0.229563	0.006622	0.001204	8.75636e-05	0.733447		5:2	0.182204	0.327967	0.236136	0.00625928	0.00113805	8.27674e-05	0.753787		5:2	0.125533	0.22596	0.162691	0.00208298	0.000378724	2.75435e-05	0.516674
4:3	0.0580427	0.195894	0.264457	0.0143035	0.0048762	0.000664936	0.538238		4:3	0.0597045	0.201503	0.272029	0.01352	0.00460911	0.000628515	0.551994		4:3	0.0411348	0.13883	0.18742	0.00449924	0.00153383	0.000209159	0.373627
3:4	0.0137738	0.0826428	0.198343	0.0190714	0.0115584	0.00280204	0.328191		3:4	0.0141682	0.085009	0.204022	0.0180267	0.0109253	0.00264856	0.334799		3:4	0.00976148	0.0585689	0.140565	0.00599898	0.00363575	0.000881393	0.219412
2:5	0.00181383	0.0204056	0.0918253	0.016555	0.0188125	0.00855114	0.157963		2:5	0.00186577	0.0209899	0.0944544	0.0156482	0.0177821	0.00808275	0.158823		2:5	0.00128546	0.0144615	0.0650765	0.00520745	0.00591756	0.0026898	0.0946382
1:6	5.66823e-05	0.00153042	0.0165286	0.00715176	0.0195048	0.021278	0.0660502		1:6	5.83052e-05	0.00157424	0.0170018	0.00676002	0.0184364	0.0201125	0.0639433		1:6	4.01707e-05	0.00108461	0.0117138	0.00224962	0.00613532	0.00669308	0.0279166
	MUTANT LIKE		WILDTYPE LIKE							MUTANT LIKE		WILDTYPE LIKE							MUTANT LIKE		WILDTYPE LIKE
	0.952659	0.95-(0.95*0.1)	0.055+(0.055*0.1)	0.050+(0.050*0.1)	0.045+(0.045*0.1)	0.0459901				0.979936	0.97-(0.97*0.1)	0.053+(0.053*0.1)	0.047+(0.047*0.1)	0.043+(0.043*0.1)	0.043471				0.675149	0.67-(0.67*0.1)	0.018+(0.018*0.1)	0.015+(0.015*0.1)	0.14+(0.014*0.1)	0.0144664
Assignment of mutant- or wildtype like activity	0.952659	0.857393	0.0612128	0.055648	0.0505891	0.0459901			Assignment of mutant- or wildtype like activity	0.979936	0.881942	0.0578599	0.0525999	0.0478181	0.043471			Assignment of mutant- or wildtype like activity	0.675149	0.607634	0.0192548	0.0175043	0.015913	0.0144664
Mutant (M): Wildtype (W)	5M (0W)	4M (1W)	3M (2W)	2M (3W)	1M (4W)	0M (5W)	SUMMATION OF ACTIVITIES FOR ALL RECEPTOR SUB-POPULATIONS		Mutant (M): Wildtype (W)	5M (0W)	4M (1W)	3M (2W)	2M (3W)	1M (4W)	0M (5W)	SUMMATION OF ACTIVITIES FOR ALL RECEPTOR SUB-POPULATIONS		Mutant (M): Wildtype (W)	5M (0W)	4M (1W)	3M (2W)	2M (3W)	1M (4W)	0M (5W)	SUMMATION OF ACTIVITIES FOR ALL RECEPTOR SUB-POPULATIONS
6:1	0.440761	0.330571	0.00786694	0.00119196	9.03e-05	2.73636e-06	0.780485		6:1	0.453381	0.340036	0.00743603	0.00112667	8.53538e-05	2.58648e-06	0.802068		6:1	0.312367	0.234275	0.00247458	0.000374936	2.84043e-05	8.60735e-07	0.549522
5:2	0.177132	0.318838	0.0182105	0.006622	0.001204	8.75636e-05	0.522094		5:2	0.182204	0.327967	0.017213	0.00625928	0.00113805	8.27674e-05	0.534864		5:2	0.125533	0.22596	0.00572819	0.00208298	0.000378724	2.75435e-05	0.359711
4:3	0.0580427	0.195894	0.0209785	0.0143035	0.0048762	0.000664936	0.29476		4:3	0.0597045	0.201503	0.0198294	0.01352	0.00460911	0.000628515	0.299794		4:3	0.0411348	0.13883	0.00659888	0.00449924	0.00153383	0.000209159	0.192806
3:4	0.0137738	0.0826428	0.0157339	0.0190714	0.0115584	0.00280204	0.145582		3:4	0.0141682	0.085009	0.0148721	0.0180267	0.0109253	0.00264856	0.14565		3:4	0.00976148	0.0585689	0.00494916	0.00599898	0.00363575	0.000881393	0.0837956
2:5	0.00181383	0.0204056	0.0072842	0.016555	0.0188125	0.00855114	0.0734223		2:5	0.00186577	0.0209899	0.00688521	0.0156482	0.0177821	0.00808275	0.0712539		2:5	0.00128546	0.0144615	0.00229128	0.00520745	0.00591756	0.0026898	0.031853
1:6	5.66823e-05	0.00153042	0.00131116	0.00715176	0.0195048	0.021278	0.0508328		1:6	5.83052e-05	0.00157424	0.00123934	0.00676002	0.0184364	0.0201125	0.0481808		1:6	4.01707e-05	0.00108461	0.00041243	0.00224962	0.00613532	0.00669308	0.0166152
	MUTANT LIKE	WILDTYPE LIKE								MUTANT LIKE	WILDTYPE LIKE								MUTANT LIKE	WILDTYPE LIKE
	0.952659	0.061+(0.061*0.1)	0.055+(0.055*0.1)	0.050+(0.050*0.1)	0.045+(0.045*0.1)	0.0459901				0.979936	0.058+(0.058*0.1)	0.053+(0.053*0.1)	0.047+(0.047*0.1)	0.043+(0.043*0.1)	0.043471				0.675149	0.019+(0.019*0.1)	0.018+(0.018*0.1)	0.015+(0.015*0.1)	0.14+(0.014*0.1)	0.0144664
Assignment of mutant- or wildtype like activity	0.952659	0.0673341	0.0612128	0.055648	0.0505891	0.0459901			Assignment of mutant- or wildtype like activity	0.979936	0.0636459	0.0578599	0.0525999	0.0478181	0.043471			Assignment of mutant- or wildtype like activity	0.675149	0.0211802	0.0192548	0.0175043	0.015913	0.0144664
Mutant (M): Wildtype (W)	5M (0W)	4M (1W)	3M (2W)	2M (3W)	1M (4W)	0M (5W)	SUMMATION OF ACTIVITIES FOR ALL RECEPTOR SUB-POPULATIONS		Mutant (M): Wildtype (W)	5M (0W)	4M (1W)	3M (2W)	2M (3W)	1M (4W)	0M (5W)	SUMMATION OF ACTIVITIES FOR ALL RECEPTOR SUB-POPULATIONS		Mutant (M): Wildtype (W)	5M (0W)	4M (1W)	3M (2W)	2M (3W)	1M (4W)	0M (5W)	SUMMATION OF ACTIVITIES FOR ALL RECEPTOR SUB-POPULATIONS
6:1	0.440761	0.0259609	0.00786694	0.00119196	9.03e-05	2.73636e-06	0.475874		6:1	0.453381	0.0245389	0.00743603	0.00112667	8.53538e-05	2.58648e-06	0.486571		6:1	0.312367	0.00816611	0.00247458	0.000374936	2.84043e-05	8.60735e-07	0.323412
5:2	0.177132	0.0250394	0.0182105	0.006622	0.001204	8.75636e-05	0.228296		5:2	0.182204	0.0236679	0.017213	0.00625928	0.00113805	8.27674e-05	0.230565		5:2	0.125533	0.00787627	0.00572819	0.00208298	0.000378724	2.75435e-05	0.141627
4:3	0.0580427	0.0153842	0.0209785	0.0143035	0.0048762	0.000664936	0.11425		4:3	0.0597045	0.0145416	0.0198294	0.01352	0.00460911	0.000628515	0.112833		4:3	0.0411348	0.00483918	0.00659888	0.00449924	0.00153383	0.000209159	0.0588151
3:4	0.0137738	0.00649022	0.0157339	0.0190714	0.0115584	0.00280204	0.0694297		3:4	0.0141682	0.00613472	0.0148721	0.0180267	0.0109253	0.00264856	0.0667755		3:4	0.00976148	0.00204153	0.00494916	0.00599898	0.00363575	0.000881393	0.0272683
2:5	0.00181383	0.00160252	0.0072842	0.016555	0.0188125	0.00855114	0.0546192		2:5	0.00186577	0.00151475	0.00688521	0.0156482	0.0177821	0.00808275	0.0517787		2:5	0.00128546	0.000504081	0.00229128	0.00520745	0.00591756	0.0026898	0.0178956
1:6	5.66823e-05	0.000120189	0.00131116	0.00715176	0.0195048	0.021278	0.0494226		1:6	5.83052e-05	0.000113606	0.00123934	0.00676002	0.0184364	0.0201125	0.0467202		1:6	4.01707e-05	3.78061e-05	0.00041243	0.00224962	0.00613532	0.00669308	0.0155684
Simulation Values for I4AA									Simulation Values for ZAPA									Simulation Values for Diazepam
Mutant (M): Wildtype (W)				Experimental DATA					Mutant (M): Wildtype (W)				Experimental DATA					Mutant (M): Wildtype (W)				Experimental DATA
				I4AA/ GABA	Standard Error								ZAPA/ GABA	Standard Error								DZ/ GABA	Standard Error
6:1	0.475874	0.780485	0.871789	0.785597	0.0334887				6:1	0.486571	0.802068	0.896643	0.823002	0.0171409				6:1	0.323412	0.549522	0.61733	0.233588	0.0149205
5:2	0.228296	0.522094	0.733447	0.587685	0.0348711				5:2	0.230565	0.534864	0.753787	0.59608	0.0542054				5:2	0.141627	0.359711	0.516674	0.0649761	0.0128414
4:3	0.11425	0.29476	0.538238	0.327877	0.0443822				4:3	0.112833	0.299794	0.551994	0.35017	0.0399416				4:3	0.0588151	0.192806	0.373627	0.0387679	0.0118933
3:4	0.0694297	0.145582	0.328191	0.233823	0.0155687				3:4	0.0667755	0.14565	0.334799	0.23132	0.0275256				3:4	0.0272683	0.0837956	0.219412	0.0150067	0.00440954
2:5	0.0546192	0.0734223	0.157963	0.147074	0.0257491				2:5	0.0517787	0.0712539	0.158823	0.127549	0.0283503				2:5	0.0178956	0.031853	0.0946382	0.0249791	0.00966107
1:6	0.0494226	0.0508328	0.0660502	0.0836822	0.010881				1:6	0.0467202	0.0481808	0.0639433	0.072582	0.00694302				1:6	0.0155684	0.0166152	0.0279166	0.021352	0.00693393
The boxed values are the closest fit to the experimental data									The boxed values are the closest fit to the experimental data									The boxed values are the closest fit to the experimental data

## Sheet: Simulation for IWSA
Simulation Procedures
										rI307S/W328A
Experimental DATA
													Ex PB	PENTOBARBITAL
													Mutant (M): Wildtype (W)	PB 50	Standard Error
													Rho1	0.05233	0.03574
													IWSA	8.69903	0.88518
													1899-12-31 22:01:00	0.24152	0.0571
													5:2	0.68465	0.10717
													4:3	1.37611	0.08768
													3:4	2.5321	0.34828
													2:5	3.62427	0.57532
										Relative Expression Assembly
													Maximal currents	n	GABA Maximal	Relative Max to Wt
												Ex. PB
												IWSA	1060.83 ± 25.63	11	1060.83	1.17451
												Wt	903.21 ± 34.66	14	903.214	1
										Determination of the fraction of the receptor sub-populations containing all wildtype, all mutant, and chimeric receptors with 4,3,2, and 1 mutated subunit within each ratio using Binomial Equation
											Wildtype (W) : Mutant (M)	0M (5W)	1M (4W)	2M (3W)	3M (2W)	4M (1W)	5M (0W)
											1899-12-31 22:01:00	0.800708	0.181979	0.0165435	0.000751977	1.70904e-05	1.55367e-07
											5:2	0.185934	0.371869	0.297495	0.118998	0.0237996	0.00190397
											4:3	0.060927	0.228476	0.342714	0.257036	0.0963884	0.0144583
											3:4	0.0144583	0.0963884	0.257036	0.342714	0.228476	0.060927
											2:5	0.00190397	0.0237996	0.118998	0.297495	0.371869	0.185934
Simulation steps for Pentobarbital (rI307S/W328A) Potentiation
Potentiation for Pentobarbital
														PB 50	Standard Error
													Rho1	0.05233	0.03574
													IWSA	8.69903	0.88518
Correction Formula	Experimental Value	8.69903*0.474	8.69903*0.473	8.69903*0.472	8.69903*0.471	Experimental Value				Correction Formula	Experimental Value	8.69903*0.54	8.69903*0.53	8.69903*0.52	8.69903*0.51	Experimental Value				Correction Formula	Experimental value	8.69903*0.534	8.69903*0.533	8.69903*0.532	8.69903*0.531	Experimental value
Number of Wildtype Subunits	5	4	3	2	1	0				Number of Wildtype Subunits	5	4	3	2	1	0				Number of Wildtype Subunits	5	4	3	2	1	0
Correction for potentiation of PB with potentiation factor	0.05233	0.424485	0.903159	1.92162	4.08854	8.69903	Potentiation Factor			Correction for potentiation of Pentobarbital with potentiation factor	0.05233	0.543689	1.08738	2.17476	4.34952	8.69903	Potentiation Factor			Correction for potentiation of Pentobarbital with potentiation factor	0.05233	0.686395	1.29509	2.44356	4.61049	8.69903	Potentiation Factor
							0.47										0.5										0.53
Wildtype (W) : Mutant (M)	0M (5W)	1M (4W)	2M (3W)	3M (2W)	4M (1W)	5M (0W)	Summation			Wildtype (W) : Mutant (M)	0M (5W)	1M (4W)	2M (3W)	3M (2W)	4M (1W)	5M (0W)	Summation			Wildtype (W) : Mutant (M)	0M (5W)	1M (4W)	2M (3W)	3M (2W)	4M (1W)	5M (0W)	Summation
1899-12-31 22:01:00	0.0419011	0.0772473	0.0149414	0.00144501	6.98747e-05	1.35154e-06	0.135606			1899-12-31 22:01:00	0.0419011	0.09894	0.0179891	0.00163537	7.43348e-05	1.35154e-06	0.160541			1899-12-31 22:01:00	0.0419011	0.124909	0.0214253	0.0018375	7.87948e-05	1.35154e-06	0.190153
5:2	0.00972995	0.157853	0.268685	0.228669	0.0973057	0.0165627	0.778805			5:2	0.00972995	0.202181	0.32349	0.258792	0.103517	0.0165627	0.914272			5:2	0.00972995	0.255249	0.385282	0.290779	0.109728	0.0165627	1.06733
4:3	0.00318831	0.0969847	0.309526	0.493924	0.394088	0.125773	1.42348			4:3	0.00318831	0.12422	0.37266	0.55899	0.419243	0.125773	1.60407			4:3	0.00318831	0.156825	0.443844	0.628082	0.444397	0.125773	1.80211
3:4	0.000756601	0.0409154	0.232144	0.658565	0.934135	0.530006	2.39652			3:4	0.000756601	0.0524054	0.279495	0.745321	0.993761	0.530006	2.60174			3:4	0.000756601	0.0661606	0.332883	0.837442	1.05339	0.530006	2.82063
2:5	9.96347e-05	0.0101026	0.107474	0.571671	1.5204	1.61745	3.8272			2:5	9.96347e-05	0.0129396	0.129396	0.64698	1.61745	1.61745	4.02431			2:5	9.96347e-05	0.0163359	0.154113	0.726946	1.7145	1.61745	4.22944
											Wildtype (W) : Mutant (M)	Mutants fraction	Simulation DATA			Experimental DATA
													0.47	0.5	0.53	PB 50	Standard Error
											Rho1	0				0.05233	0.03574
											1899-12-31 22:01:00	0.04348	0.135603	0.160538	0.19015	0.24152	0.0571
											5:2	0.28571	0.778804	0.914272	1.06733	0.68465	0.10717
											4:3	0.42857	1.42348	1.60407	1.80211	1.37611	0.08768
											3:4	0.57143	2.39652	2.60174	2.82064	2.5321	0.34828
											2:5	0.71429	3.8272	4.02431	4.22944	3.62427	0.57532
											IWSA	1				8.69903	0.88518

## Sheet: Simulation for IWSY
Simulation Procedures
										rI307S/W328Y
										Experimental DATA (rI307S/W328Y)
													Ex DZ	DIAZEPAM
													Mutant (M): Wildtype (W)	DZ 30	Standard Error
													Rho1	0.19149	0.04326
													IWSY	3.97564	0.2927
													1899-12-31 22:01:00	0.42167	0.05876
													5:2	0.58842	0.08026
													4:3	0.93028	0.11487
													3:4	1.56564	0.09164
													2:5	2.5695	0.1185
											Relative Expression Assembly
														Maximal currents	n	GABA Maximal	Relative Max to Wt
													IWSY	334.4 ± 15.89	20	334.4	0.600976
													Wt	556.43 ± 42.81	14	556.429	1
										Determination of the fraction of the receptor sub-populations containing all wildtype, all mutant, and chimeric receptors with 4,3,2, and 1 mutated subunit within each ratio using Binomial Equation
											Wildtype (W) : Mutant (M)	0M (5W)	1M (4W)	2M (3W)	3M (2W)	4M (1W)	5M (0W)
											1899-12-31 22:01:00	0.800708	0.181979	0.0165435	0.000751977	1.70904e-05	1.55367e-07
											5:2	0.185934	0.371869	0.297495	0.118998	0.0237996	0.00190397
											4:3	0.060927	0.228476	0.342714	0.257036	0.0963884	0.0144583
											3:4	0.0144583	0.0963884	0.257036	0.342714	0.228476	0.060927
											2:5	0.00190397	0.0237996	0.118998	0.297495	0.371869	0.185934
										Correction for Relative Expression (Simulation presented in Fig. 4 )
											RELATIVE MAXIMUM WILDTYPE	1-(1*0.1)	0.9-(0.9*0.1)	0.66107+(0.66107*0.1)	0.60098+(0.60098*0.1)	RELATIVE MAXIMUM MUTANT
										Correction for relative expression of rI307S/W328Y	1	0.9	0.81	0.72718	0.661073	0.600976
										Wildtype (W) : Mutant (M)	0M (5W)	1M (4W)	2M (3W)	3M (2W)	4M (1W)	5M (0W)	SUMMATION
										1899-12-31 22:01:00	0.800708	0.163781	0.0134002	0.000546823	1.1298e-05	9.33716e-08	0.978448
										5:2	0.185934	0.334682	0.240971	0.0865331	0.0157333	0.00114424	0.864998
										4:3	0.060927	0.205629	0.277599	0.186911	0.0637198	0.00868906	0.803474
										3:4	0.0144583	0.0867496	0.208199	0.249215	0.15104	0.0366156	0.746277
										2:5	0.00190397	0.0214196	0.0963884	0.216333	0.245833	0.111742	0.693619
										Correction: Normalised to Summation rI307S/W328Y
										Wildtype (W) : Mutant (M)	0M (5W)	1M (4W)	2M (3W)	3M (2W)	4M (1W)	5M (0W)
										1899-12-31 22:01:00	0.818345	0.167389	0.0136954	0.000558868	1.15468e-05	9.54282e-08
										5:2	0.214954	0.386916	0.27858	0.100038	0.0181888	0.00132282
										4:3	0.0758294	0.255924	0.345498	0.232629	0.0793053	0.0108144
										3:4	0.0193739	0.116243	0.278983	0.333945	0.202391	0.0490644
										2:5	0.00274498	0.030881	0.138964	0.31189	0.35442	0.1611
Simulation steps for Diazepam (rI307S/W328Y) Potentiation
										Experimental DATA - Potentiation for Diazepam
														DZ 30	Standard Error
													Rho1	0.19149	0.04326
													IWSY	3.97564	0.2927
Correction Formula	Experimental Value	3.9756*0.574	3.9756*0.573	3.9756*0.572	3.9756*0.571	Experimental Value				Correction Formula	Experimental Value	3.9756*0.64	3.9756*0.63	3.9756*0.62	3.9756*0.61	Experimental Value				Correction Formula	Experimental Value	3.9756*0.634	3.9756*0.633	3.9756*0.632	3.9756*0.631	Experimental Value
Number of Wildtype Subunits	5	4	3	2	1	0				Number of Wildtype Subunits	5	4	3	2	1	0				Number of Wildtype Subunits	5	4	3	2	1	0
Correction for potentiation of DZ with potentiation factor	0.19149	0.419669	0.736261	1.29169	2.26611	3.97564	Potentiation Factor			Correction for potentiation of DZ with potentiation factor	0.19149	0.515243	0.858738	1.43123	2.38538	3.97564	Potentiation Factor			Correction for potentiation of DZ with potentiation factor	0.19149	0.626281	0.994097	1.57793	2.50465	3.97564	Potentiation Factor
							0.57										0.6										0.63
Wildtype (W) : Mutant (M)	0M (5W)	1M (4W)	2M (3W)	3M (2W)	4M (1W)	5M (0W)	Summation			Wildtype (W) : Mutant (M)	0M (5W)	1M (4W)	2M (3W)	3M (2W)	4M (1W)	5M (0W)	Summation			Wildtype (W) : Mutant (M)	0M (5W)	1M (4W)	2M (3W)	3M (2W)	4M (1W)	5M (0W)	Summation
1899-12-31 22:01:00	0.156705	0.0702477	0.0100834	0.000721881	2.61665e-05	3.79388e-07	0.237785			1899-12-31 22:01:00	0.156705	0.0862458	0.0117608	0.000799868	2.75436e-05	3.79388e-07	0.255539			1899-12-31 22:01:00	0.156705	0.104832	0.0136146	0.000881855	2.89208e-05	3.79388e-07	0.276063
5:2	0.0411615	0.162377	0.205107	0.129218	0.0412179	0.00525907	0.584341			5:2	0.0411615	0.199356	0.239227	0.143178	0.0433873	0.00525907	0.671569			5:2	0.0411615	0.242318	0.276935	0.157854	0.0455567	0.00525907	0.769085
4:3	0.0145206	0.107403	0.254376	0.300483	0.179715	0.042994	0.899493			4:3	0.0145206	0.131863	0.296692	0.332946	0.189174	0.042994	1.00819			4:3	0.0145206	0.160281	0.343458	0.367072	0.198632	0.042994	1.12696
3:4	0.0037099	0.0487836	0.205405	0.431351	0.45864	0.195062	1.34295			3:4	0.0037099	0.0598934	0.239574	0.477952	0.482779	0.195062	1.45897			3:4	0.0037099	0.0728008	0.277337	0.526942	0.506918	0.195062	1.58277
2:5	0.000525636	0.0129598	0.102314	0.402863	0.803156	0.640476	1.96229			2:5	0.000525636	0.0159112	0.119334	0.446386	0.845428	0.640476	2.06806			2:5	0.000525636	0.0193402	0.138144	0.49214	0.887699	0.640476	2.17833
													Simulation DATA			Experimental DATA
											Wildtype (W) : Mutant (M)	Mutants fraction	0.57	0.6	0.63	DZ 30	Standard Error
											Rho1	0				0.19149	0.04326
											1899-12-31 22:01:00	0.04348	0.237785	0.255539	0.276063	0.42167	0.05876
											5:2	0.28571	0.584341	0.671569	0.769085	0.58842	0.08026
											4:3	0.42857	0.899493	1.00819	1.12696	0.93028	0.11487
											3:4	0.57143	1.34295	1.45897	1.58277	1.56564	0.09164
											2:5	0.71429	1.96229	2.06806	2.17833	2.5695	0.1185
											IWSY	1				3.97564	0.2927
										No Correction for Relative Expression
										Determination of the fraction of the receptor sub-populations containing all wildtype, all mutant, and chimeric receptors with 4,3,2, and 1 mutated subunit within each ratio using Binomial Equation
											Wildtype (W) : Mutant (M)	0M (5W)	1M (4W)	2M (3W)	3M (2W)	4M (1W)	5M (0W)
											1899-12-31 22:01:00	0.800708	0.181979	0.0165435	0.000751977	1.70904e-05	1.55367e-07
											5:2	0.185934	0.371869	0.297495	0.118998	0.0237996	0.00190397
											4:3	0.060927	0.228476	0.342714	0.257036	0.0963884	0.0144583
											3:4	0.0144583	0.0963884	0.257036	0.342714	0.228476	0.060927
											2:5	0.00190397	0.0237996	0.118998	0.297495	0.371869	0.185934
Simulation steps for Diazepam (rI307S/W328Y) Potentiation Experiments
Experimental DATA - Potentiation for Diazepam
														DZ 30	Standard Error
													Rho1	0.19149	0.04326
													IWSY	3.97564	0.2927
Correction Formula	Experimental Value	3.9756*0.574	3.9756*0.573	3.9756*0.572	3.9756*0.571	Experimental Value				Correction Formula	Experimental Value	3.9756*0.64	3.9756*0.63	3.9756*0.62	3.9756*0.61	Experimental Value				Correction Formula	Experimental Value	3.9756*0.634	3.9756*0.633	3.9756*0.632	3.9756*0.631	Experimental Value
Number of Wildtype Subunits	5	4	3	2	1	0				Number of Wildtype Subunits	5	4	3	2	1	0				Number of Wildtype Subunits	5	4	3	2	1	0
Correction for potentiation of Diazepam with potentiation factor	0.19149	0.419669	0.736261	1.29169	2.26611	3.97564	Potentiation Factor			Correction for potentiation of Diazepam with potentiation factor	0.19149	0.515243	0.858738	1.43123	2.38538	3.97564	Potentiation Factor			Correction for potentiation of Diazepam with potentiation factor	0.19149	0.626281	0.994097	1.57793	2.50465	3.97564	Potentiation Factor
							0.57										0.6										0.63
Wildtype (W) : Mutant (M)	0M (5W)	1M (4W)	2M (3W)	3M (2W)	4M (1W)	5M (0W)	Summation			Wildtype (W) : Mutant (M)	0M (5W)	1M (4W)	2M (3W)	3M (2W)	4M (1W)	5M (0W)	Summation			Wildtype (W) : Mutant (M)	0M (5W)	1M (4W)	2M (3W)	3M (2W)	4M (1W)	5M (0W)	Summation
1899-12-31 22:01:00	0.153328	0.0763708	0.0121803	0.000971317	3.87287e-05	6.17682e-07	0.242889			1899-12-31 22:01:00	0.153328	0.0937633	0.0142065	0.00107625	4.07671e-05	6.17682e-07	0.262415			1899-12-31 22:01:00	0.153328	0.11397	0.0164459	0.00118657	4.28054e-05	6.17682e-07	0.284973
5:2	0.0356046	0.156062	0.219034	0.153708	0.0539326	0.00756949	0.62591			5:2	0.0356046	0.191603	0.25547	0.170314	0.0567712	0.00756949	0.717332			5:2	0.0356046	0.232894	0.295739	0.187771	0.0596098	0.00756949	0.819188
4:3	0.0116669	0.0958843	0.252327	0.332009	0.218427	0.0574808	0.967796			4:3	0.0116669	0.117721	0.294302	0.367877	0.229923	0.0574808	1.07897			4:3	0.0116669	0.14309	0.340691	0.405585	0.24142	0.0574808	1.19993
3:4	0.00276861	0.0404512	0.189245	0.442679	0.517753	0.242224	1.43512			3:4	0.00276861	0.0496634	0.220726	0.490503	0.545004	0.242224	1.55089			3:4	0.00276861	0.0603662	0.255518	0.54078	0.572254	0.242224	1.67391
2:5	0.000364591	0.00998795	0.0876136	0.38427	0.842698	0.739208	2.06414			2:5	0.000364591	0.0122626	0.102188	0.425784	0.88705	0.739208	2.16686			2:5	0.000364591	0.0149052	0.118296	0.469427	0.931403	0.739208	2.2736
													Simulation DATA			Experimental DATA
											Wildtype (W) : Mutant (M)	Mutants fraction	0.57	0.6	0.63	DZ 30	Standard Error
											Rho1	0				0.19149	0.04326
											1899-12-31 22:01:00	0.04348	0.242889	0.262415	0.284973	0.42167	0.05876
											5:2	0.28571	0.62591	0.717332	0.819188	0.58842	0.08026
											4:3	0.42857	0.967796	1.07897	1.19993	0.93028	0.11487
											3:4	0.57143	1.43512	1.55089	1.67391	1.56564	0.09164
											2:5	0.71429	2.06414	2.16686	2.2736	2.5695	0.1185
											IWSY	1				3.97564	0.2927

## Sheet: Statistical Test_Potentiation
STATISTICAL TEST - STUDENT T TEST
rI307S/W328A	EXPERIMENTAL DATA		RESULTS
Mutant (M): Wildtype (W)	PENTOBARBITAL 50 mM		Unpaired t test
(M) 1 : 22 (W)	0.363636		Parameters	Rho 1	(M) 1 : 22 (W)
	0.111111		Mean	0.0523259	0.241521
	0.269231		SD	0.0893405	0.127687
	0.358974		SEM	0.0399543	0.0571031
	0.104651		N	5	5
r1	0.0212766		P value and statistical significance:
	0.211538		The two-tailed P value equals 0.0265 (p<0.05)
	0		By conventional criteria, this difference is considered to be statistically significant.
	0.0149254
	0.0138889
			Confidence interval:
			95% confidence interval of this difference: From -0.34990730422 to -0.02848247418
			Intermediate values used in calculations:
			t = 2.7147
			df = 7
rI307S/W328A	EXPERIMENTAL DATA		RESULTS
Mutant (M): Wildtype (W)	PENTOBARBITAL 50 mM		Unpaired t test
(M) 2 : 5 (W)	0.548387		Parameters	Rho 1	(M) 2 : 5 (W)
	0.666667		Mean	0.0523259	0.68465
	1.1		SD	0.0893405	0.239639
	0.508197		SEM	0.0399543	0.10717
	0.6		N	5	5
r1	0.0212766		P value and statistical significance:
	0.211538		The two-tailed P value equals 0.0006 (p<0.05)
	0		By conventional criteria, this difference is considered to be statistically significant.
	0.0149254
	0.0138889
			Confidence interval:
			95% confidence interval of this difference: From -0.89607462263 to -0.36857384337
			Intermediate values used in calculations:
			t = 5.5285
			df = 8
rI307S/W328A	EXPERIMENTAL DATA		RESULTS
Mutant (M): Wildtype (W)	PENTOBARBITAL 50 mM		Unpaired t test
(M) 3 : 4 (W)	1.71429		Parameters	Rho 1	(M) 3 : 4 (W)
	1.375		Mean	0.0523259	1.37611
	1.29032		SD	0.0893405	0.196061
	1.23529		SEM	0.0399543	0.0876811
	1.26562		N	5	5
r1	0.0212766		P value and statistical significance:
	0.211538		The two-tailed P value equals 0.0001 (p<0.05)
	0		By conventional criteria, this difference is considered to be statistically significant.
	0.0149254
	0.0138889
			Confidence interval:
			95% confidence interval of this difference: From 1.10158403518 to 1.54597520202
			Intermediate values used in calculations:
			t = 13.7385
			df = 8
rI307S/W328A	EXPERIMENTAL DATA		RESULTS
Mutant (M): Wildtype (W)	PENTOBARBITAL 50 mM		Unpaired t test
(M) 4 : 3 (W)	3.48148		Parameters	Rho 1	(M) 4 : 3 (W)
	2.70588		Mean	0.0523259	2.41512
	1.66667		SD	0.0893405	0.84702
	1.80645		SEM	0.0399543	0.42351
			N	5	4
r1	0.0212766		P value and statistical significance:
	0.211538		The two-tailed P value equals 0.0004 (p<0.05)
	0		By conventional criteria, this difference is considered to be statistically significant.
	0.0149254
	0.0138889
			Confidence interval:
			95% confidence interval of this difference: From -3.24887064525 to -1.47671868375
			Intermediate values used in calculations:
			t = 6.3055
			df = 7
rI307S/W328A	EXPERIMENTAL DATA		RESULTS
Mutant (M): Wildtype (W)	PENTOBARBITAL 50 mM		Unpaired t test
(M) 5 : 2 (W)	4.8		Parameters	Rho 1	(M) 5 : 2 (W)
	3.23077		Mean	0.0523259	3.62427
	5.16667		SD	0.0893405	1.28645
	2.49057		SEM	0.0399543	0.575317
	2.43333		N	5	5
r1	0.0212766		P value and statistical significance:
	0.211538		The two-tailed P value equals 0.0003 (p<0.05)
	0		By conventional criteria, this difference is considered to be statistically significant.
	0.0149254
	0.0138889
			Confidence interval:
			95% confidence interval of this difference: From 2.24206246519 to 4.90181991441
			Intermediate values used in calculations:
			t = 6.1937
			df = 8
	EXPERIMENTAL DATA		RESULTS
	PENTOBARBITAL 50 mM		Unpaired t test
rI307S/W328A	8.69811		Parameters	Rho 1	rI307S/W328A
	9.26316		Mean	0.0523259	8.25027
	10.9429		SD	0.0893405	2.08953
	10.9412		SEM	0.0399543	0.934468
	5.73913		N	5	5
	6.60976
r1	0.0212766		P value and statistical significance:
	0.211538		The two-tailed P value equals 0.0001 (p<0.05)
	0		By conventional criteria, this difference is considered to be statistically significant.
	0.0149254
	0.0138889
			Confidence interval:
			95% confidence interval of this difference: From 6.04108523577 to 10.35479667863
			Intermediate values used in calculations:
			t = 8.7648
			df = 8
rI307S/W328Y	EXPERIMENTAL DATA		RESULTS
Mutant (M): Wildtype (W)	DIZEPAM 30 mM		unequal variance t test
(M) 1 : 22 (W)	0.564516		Parameters	Rho 1	(M) 1 : 22 (W)
	0.428571		Mean	0.191494	0.421669
	0.276923		SD	0.0749259	0.117515
	0.416667		SEM	0.0432585	0.0587575
			N	3	4
r1	0.277778
	0.142857		P value and statistical significance:
	0.153846		The two-tailed P value equals 0.0344 (p<0.05)
			By conventional criteria, this difference is considered to be statistically significant.
			Confidence interval:
			95% confidence interval of this difference: From 0.02759503852 to 0.43275622914
			Intermediate values used in calculations:
			t = 3.1546
			df = 4
rI307S/W328Y	EXPERIMENTAL DATA		RESULTS
Mutant (M): Wildtype (W)	DIZEPAM 30 mM		unequal variance t test
(M) 2 : 5 (W)	0.754098		Parameters	Rho 1	(M) 2 : 5 (W)
	0.809524		Mean	0.191494	0.588424
	0.461538		SD	0.0749259	0.179467
	0.494737		SEM	0.0432585	0.08026
	0.422222		N	3	5
r1	0.277778
	0.142857		P value and statistical significance:
	0.153846		The two-tailed P value equals 0.0120 (p<0.05)
			By conventional criteria, this difference is considered to be statistically significant.
			Confidence interval:
			95% confidence interval of this difference: From 0.12390618017 to 0.66995431530
			Intermediate values used in calculations:
			t = 3.5574
			df = 6
rI307S/W328Y	EXPERIMENTAL DATA		RESULTS
Mutant (M): Wildtype (W)	DIZEPAM 30 mM		unequal variance t test
(M) 3 : 4 (W)	0.675676		Parameters	Rho 1	(M) 3 : 4 (W)
	1.12069		Mean	0.191494	0.930281
	0.744186		SD	0.0749259	0.281371
	0.7		SEM	0.0432585	0.114869
	1.38462		N	3	6
	0.956522
r1	0.277778
	0.142857		P value and statistical significance:
	0.153846		The two-tailed P value equals 0.0034 (p<0.05)
			By conventional criteria, this difference is considered to be statistically significant.
			Confidence interval:
			95% confidence interval of this difference: From 0.33557359905 to 1.14200185161
			Intermediate values used in calculations:
			t = 4.3326
			df = 7
rI307S/W328Y	EXPERIMENTAL DATA		RESULTS
Mutant (M): Wildtype (W)	DIZEPAM 30 mM		unequal variance t test
(M) 4 : 3 (W)	1.73333		Parameters	Rho 1	(M) 4 : 3 (W)
	1.61538		Mean	0.191494	1.56564
	1.11765		SD	0.0749259	0.224477
	1.6		SEM	0.0432585	0.0916423
	1.67442		N	3	6
	1.65306
r1	0.277778
	0.142857		P value and statistical significance:
	0.153846		The two-tailed P value equals 0.0001 (p<0.05)
			By conventional criteria, this difference is considered to be statistically significant.
			Confidence interval:
			95% confidence interval of this difference: From 1.04994052942 to 1.69835369925
			Intermediate values used in calculations:
			t = 10.0224
			df = 7
rI307S/W328Y	EXPERIMENTAL DATA		RESULTS
Mutant (M): Wildtype (W)	DIZEPAM 30 mM		unequal variance t test
(M) 5 : 2 (W)	2.46154		Parameters	Rho 1	(M) 5 : 2 (W)
	2.43066		Mean	0.191494	2.5695
	2.83333		SD	0.0749259	0.264967
	2.26087		SEM	0.0432585	0.118497
	2.86111		N	3	5
r1	0.277778
	0.142857		P value and statistical significance:
	0.153846		The two-tailed P value equals 0.0001 (p<0.05)
			By conventional criteria, this difference is considered to be statistically significant.
			Confidence interval:
			95% confidence interval of this difference: From 1.98375325983 to 2.77226311883
			Intermediate values used in calculations:
			t = 14.7589
			df = 7
	EXPERIMENTAL DATA		RESULTS
	DIZEPAM 30 mM		unequal variance t test
rI307S/W328Y	3.27083		Parameters	Rho 1	rI307S/W328Y
	4.72917		Mean	0.191494	3.97564
	3.57143		SD	0.0749259	0.654491
	4.6129		SEM	0.0432585	0.292697
	3.69388		N	3	5
r1	0.277778
	0.142857		P value and statistical significance:
	0.153846		The two-tailed P value equals 0.0001 (p<0.05)
			By conventional criteria, this difference is considered to be statistically significant.
			Confidence interval:
			95% confidence interval of this difference: From 2.82608463457 to 4.74221172130
			Intermediate values used in calculations:
			t = 9.6648
			df = 6
rI307S/W328A	EXPERIMENTAL DATA		RESULTS
Mutant (M): Wildtype (W)	PENTOBARBITAL 20 mM		unequal variance t test
(M) 1 : 22 (W)	0.103627		Parameters	Rho 1	(M) 1 : 22 (W)
	0.103896		Mean	0.0198	0.0988
	0.0904255		SD	0.0144	0.00636
	0.0974359		SEM	0.00833	0.00318
			N	3	4
r1	0.0363636
	0.0127479		P value and statistical significance:
	0.0102041		Two-tailed P-value = 0.000172 (p<0.05)
			By conventional criteria, this difference is considered to be statistically significant.
			Confidence interval:
			95 percent two-tailed confidence interval for difference of means: 0.0587 to 0.0994
			Intermediate values used in calculations:
			t = 9.986
			df = 5
rI307S/W328A	EXPERIMENTAL DATA		RESULTS
Mutant (M): Wildtype (W)	PENTOBARBITAL 50 mM		unequal variance t test
(M) 1 : 22 (W)	0.243523		Parameters	Rho 1	(M) 1 : 22 (W)
	0.168831		Mean	0.0388	0.187
	0.155319		SD	0.0294	0.0391
	0.179487		SEM	0.017	0.0195
			N	3	4
r1	0.0727273
	0.0233711		P value and statistical significance:
	0.0204082		Two-tailed P-value = 0.00282 (p<0.05)
			By conventional criteria, this difference is considered to be statistically significant.
			Confidence interval:
			95 percent two-tailed confidence interval for difference of means: 0.0782 to 0.218
			Intermediate values used in calculations:
			t = 5.452
			df = 5
rI307S/W328A	EXPERIMENTAL DATA		RESULTS
Mutant (M): Wildtype (W)	PENTOBARBITAL 100 mM		unequal variance t test
(M) 1 : 22 (W)	0.362694		Parameters	Rho 1	(M) 1 : 22 (W)
	0.272727		Mean	0.0708	0.274
	0.244681		SD	0.0497	0.0631
	0.217436		SEM	0.0287	0.0315
			N	3	4
r1	0.127273
	0.0339943		P value and statistical significance:
	0.0510204		Two-tailed P-value = 0.00589 (p<0.05)
			By conventional criteria, this difference is considered to be statistically significant.
			Confidence interval:
			95 percent two-tailed confidence interval for difference of means: 0.0896 to 0.318
			Intermediate values used in calculations:
			t = 4.591
			df = 5
rI307S/W328A	EXPERIMENTAL DATA		RESULTS
Mutant (M): Wildtype (W)	PENTOBARBITAL 200 mM		unequal variance t test
(M) 1 : 22 (W)	0.42487		Parameters	Rho 1	(M) 1 : 22 (W)
	0.38961		Mean	0.0944	0.364
	0.351064		SD	0.0611	0.0568
	0.292308		SEM	0.0353	0.0284
			N	3	4
r1	0.163636
	0.0481586		P value and statistical significance:
	0.0714286		Two-tailed P-value = 0.00179 (p<0.05)
			By conventional criteria, this difference is considered to be statistically significant.
			Confidence interval:
			95 percent two-tailed confidence interval for difference of means: 0.155 to 0.385
			Intermediate values used in calculations:
			t = 6.041
			df = 5
